# Supplementary material for: Evaluation of 2,7-Naphthyridines as Targeted Anti-Staphylococcal Candidates with Microbiota-Sparing Properties
Source: Int J Mol Sci. 2025 Oct 27;26(21):10442. doi: 10.3390/ijms262110442 (PMC12609412; doi:10.3390/ijms262110442)
Supplement: Supplementary file 1 [file ijms-26-10442-s001.zip]

Archive with 1 entries (1 files):
- ijms-3873705-supplementary.pdf
